# Supplementary material for: Prioritisation of Informed Health Choices (IHC) key concepts to be included in lower secondary school resources: A consensus study
Source: PLoS One. 2023 Apr 7;18(4):e0267422. doi: 10.1371/journal.pone.0267422 (PMC10081733; doi:10.1371/journal.pone.0267422)
Supplement: S1 File — (XLSX) [file pone.0267422.s001.xlsx]

## Sheet: Consensus
		INCLUDED				EXCLUDED
		29				20
	1	Claims			1	Claims
	1.1	It should not be assumed that treatments are safe or effective - or that they are not.			1.1	It should not be assumed that treatments are safe or effective - or that they are not.
1	1.1a	Treatments can cause harms as well as benefits.	7
2	1.1b	Large, dramatic effects are rare.	6.33333
3	1.1c	It is rarely possible to be certain about the effects of treatments.	5.66667
	1.2	Seemingly logical assumptions are not a sufficient basis for claims.			1.2	Seemingly logical assumptions are not a sufficient basis for claims.
4	1.2a	Treatment may not be needed.	6.66667	1	1.2c	Assumptions that fair comparisons of treatments in research are not applicable in practice can be misleading.	3.55556
5	1.2b	Beliefs alone about how treatments work are not reliable predictors of the presence or size of effects.	5.77778	2	1.2e	More data is not necessarily better data.	4.66667
6	1.2d	An outcome may be associated with a treatment but not caused by it.	6.33333	3	1.2k	Earlier detection of ‘disease’ is not necessarily better.	4.55556
7	1.2f	Identifying effects of treatments depends on making comparisons.	6.44444	4	1.2l	It is rarely possible to know in advance who will benefit, who will not, and who will be harmed by using a treatment.	4.44444
8	1.2g	The results of one study considered in isolation can be misleading.	6.66667
9	1.2h	Widely used treatments or those that have been used for decades are not necessarily beneficial or safe.	6.88889
10	1.2i	Treatments that are new or technologically impressive may not be better than available alternatives.	6.44444
11	1.2j	Increasing the amount of a treatment does not necessarily increase its benefits and may cause harm.	6.88889
	1.3	Trust in a source alone is not a sufficient basis for believing a claim.			1.3	Trust in a source alone is not a sufficient basis for believing a claim.
12	1.3a	Your existing beliefs may be wrong.	7	5	1.3e	Peer review and publication by a journal do not guarantee that comparisons have been fair.	1.88889
13	1.3b	Competing interests may result in misleading claims.	6.55556
14	1.3c	Personal experiences or anecdotes alone are an unreliable basis for most claims.	7
15	1.3d	Opinions alone are not a reliable basis for claims.	5.88889
	2	Comparison			2	Comparison
	2.1	Comparisons of treatments should be fair.			2.1	Comparisons of treatments should be fair.
16	2.1a	Comparison groups should be as similar as possible.	6.88889	6	2.1b	Indirect comparisons of treatments across different studies can be misleading.	3.11111
17	2.1c	The people being compared should be cared for similarly apart from the treatments being studied.	4.11111	7	2.1f	Outcomes should be assessed using methods that have been shown to be reliable.	5.11111
18	2.1d	If possible, people should not know which of the treatments being compared they are receiving.	4.33333	8	2.1g	It is important to assess outcomes in all (or nearly all) the people in a study.	3.77778
19	2.1e	Outcomes should be assessed in the same way in all the groups being compared.	4.88889	9	2.1h	People’s outcomes should be counted in the group to which they were allocated.	3.11111
	2.2	Syntheses of studies need to be reliable.			2.2	Syntheses of studies need to be reliable.
				10	2.2a	Reviews of studies comparing treatments should use systematic methods.	2.88889
				11	2.2b	Failure to consider unpublished results of fair comparisons may result in estimates of effects that are misleading.	1.22222
				12	2.2c	Treatment claims based on models may be sensitive to underlying assumptions.	1.22222
	2.3	Descriptions should clearly reflect the size of effects and the risk of being misled by the play of chance.			2.3	Descriptions should clearly reflect the size of effects and the risk of being misled by the play of chance.
20	2.3a	Verbal descriptions of the size of effects alone can be misleading.	6.66667	13	2.3e	Results for a selected group of people within a study can be misleading.	5.66667
21	2.3b	Relative effects of treatments alone can be misleading.	5	14	2.3f	The use of p-values may be misleading; confidence intervals are more informative.	1.88889
22	2.3c	Average differences between treatments can be misleading.	4.77778	15	2.3g	Deeming results to be “statistically significant” or “nonsignificant” can be misleading.	1.66667
23	2.3d	Small studies may be misleading.	4.77778	16	2.3h	Lack of evidence of a difference is not the same as evidence of “no difference”.	2.22222
	3	Choices			3	Choices
	3.1	Problems and options should be clear.			3.1	Problems and options should be clear.
24	3.1a	Be clear about what the problem or goal is and what the options are.	6.66667
	3.2	Evidence should be relevant.			3.2	Evidence should be relevant.
25	3.2b	Fair comparisons of treatments in animals or highly selected groups of people may not be relevant.	5.33333	17	3.2a	Attention should focus on all important effects of treatments, and not surrogate outcomes.	3.44444
				18	3.2c	The treatments compared should be similar to those of interest.	3.22222
				19	3.2d	There should not be important differences between the circumstances in which the treatments were compared and those of interest.	3.22222
	3.3	Expected advantages should outweigh expected disadvantages.			3.3	Expected advantages should outweigh expected disadvantages.
26	3.3a	Weigh the benefits and savings against the harms and costs of acting or not.	6.88889	20	3.3e	Important uncertainties about the effects of treatments should be addressed in further fair comparisons.	3.88889
27	3.3b	Consider the baseline risk or the severity of the symptoms when estimating the size of expected effects.	5
28	3.3c	Consider how important each advantage and disadvantage is when weighing the pros and cons.	6.55556
29	3.3d	Consider how certain you can be about each advantage and disadvantage.	5.66667

## Sheet: When
				Average	Median	Min	Max	Sum	Count	Consensus	Notes
1	1.1a	Treatments can cause harms as well as benefits.	7	1	1	1	1	9	9
14	1.3c	Personal experiences or anecdotes alone are an unreliable basis for most claims.	7	1.22222	1	1	3	11	9
11	1.2j	Increasing the amount of a treatment does not necessarily increase its benefits and may cause harm.	6.88889	1.55556	1	1	5	14	9
7	1.2f	Identifying effects of treatments depends on making comparisons.	6.44444	1.88889	1	1	7	17	9
24	3.1a	Be clear about what the problem or goal is and what the options are.	6.66667	2.375	1	1	6	19	8
4	1.2a	Treatment may not be needed.	6.66667	2.77778	3	1	5	25	9
5	1.2b	Beliefs alone about how treatments work are not reliable predictors of the presence or size of effects.	5.77778	2.77778	3	1	7	25	9
12	1.3a	Your existing beliefs may be wrong.	7	2.77778	3	1	7	25	9
13	1.3b	Competing interests may result in misleading claims.	6.55556	2.77778	3	1	7	25	9
16	2.1a	Comparison groups should be as similar as possible.	6.88889	3	3	1	5	27	9
28	3.3c	Consider how important each advantage and disadvantage is when weighing the pros and cons.	6.55556	3.11111	1	1	7	28	9
9	1.2h	Widely used treatments or those that have been used for decades are not necessarily beneficial or safe.	6.88889	3.22222	3	1	5	29	9
3	1.1c	It is rarely possible to be certain about the effects of treatments.	5.66667	3.55556	3	1	7	32	9
29	3.3d	Consider how certain you can be about each advantage and disadvantage.	5.66667	3.57143	3	1	7	25	7
10	1.2i	Treatments that are new or technologically impressive may not be better than available alternatives.	6.44444	3.77778	5	1	5	34	9
6	1.2d	An outcome may be associated with a treatment but not caused by it.	6.33333	3.88889	5	1	5	35	9
26	3.3a	Weigh the benefits and savings against the harms and costs of acting or not.	6.88889	3.88889	3	1	7	35	9
19	2.1e	Outcomes should be assessed in the same way in all the groups being compared.	4.88889	4.25	5	3	5	34	8
23	2.3d	Small studies may be misleading.	4.77778	4.4	4	1	7	22	5
2	1.1b	Large, dramatic effects are rare.	6.33333	4.55556	5	1	7	41	9
20	2.3a	Verbal descriptions of the size of effects alone can be misleading.	6.66667	4.625	3.5	3	7	37	8
18	2.1d	If possible, people should not know which of the treatments being compared they are receiving.	4.33333	4.875	5.5	1	7	39	8
22	2.3c	Average differences between treatments can be misleading.	4.77778	4.875	4.5	3	7	39	8
8	1.2g	The results of one study considered in isolation can be misleading.	6.66667	4.88889	6	1	7	44	9
15	1.3d	Opinions alone are not a reliable basis for claims.	5.88889	4.88889	7	1	7	44	9
17	2.1c	The people being compared should be cared for similarly apart from the treatments being studied.	4.11111	5.55556	7	3	7	50	9
27	3.3b	Consider the baseline risk or the severity of the symptoms when estimating the size of expected effects.	5	5.55556	5	5	7	50	9
21	2.3b	Relative effects of treatments alone can be misleading.	5	6.125	7	3	7	49	8
25	3.2b	Fair comparisons of treatments in animals or highly selected groups of people may not be relevant.	5.33333	6.71429	7	5	7	47	7

## Sheet: Judgements
	Short description	Include?	Include?	Include?	Include?	Include?	Include?	When	When	When	When	When	When	Central idea	Core abilitie	Understand	Relevance	Importance	Usefulness	Include?	When	Notes	Central idea	Core abilitie	Understand	Relevance	Importance	Usefulness	Include?	When	Notes	Central idea	Core abilitie	Understand	Relevance	Importance	Usefulness	Include?	When	Notes	Central idea	Core abilitie	Understand	Relevance	Importance	Usefulness	Include?	When	Notes
		Average	Median	Min	Max	Sum	Count	Average	Median	Min	Max	Sum	Count	1	1	1	1	1	1	1	1	1	2	2	2	2	2	2	2	2	2	3	3	3	3	3	3	3	3	3	4	4	4	4	4	4	4	4	4
1	Claims
1.1	It should not be assumed that treatments are safe or effective - or that they are not.
1.1a	Treatments can cause harms as well as benefits.	7	7	7	7	63	9	1	1	1	1	9	9	5	3	7	5	5	7	7	1	This concept is basis for more concepts, and students are likely to use it in their daily lives when they are taking choices of which treatments to use.					7	7	7	1	The concept should be introduced to the student at orientation to curb the claims before they over interact with their peers. It’s a core concept that other concepts will be built upon for comprehensive understanding	7	7	5	7	7	7	7	1		7	7	7	3	7	7	7	1
1.1b	Large, dramatic effects are rare.	6.33333	7	5	7	57	9	4.55556	5	1	7	41	9	5	5	7	7	5	7	7	3	Easy to understand and would highly enable informed health choices	7	7	7	5	7	7	7	7	-Useful concept to be taught at the beginning because there’s a need to acquire skills in order to critique claims	7	7	7	5	7	7	7	7		7	7	7	5	7	7	7	7
1.1c	It is rarely possible to be certain about the effects of treatments.	5.66667	7	1	7	51	9	3.55556	3	1	7	32	9	5	5	5	7	5	7	5	5	This concept can be taught later because it requires to learn others first to be able to understand it better.	5	7	7	7	5	3	7	3	Consumers are relatively safe because of existing regulations and systems of standardization that ensure consumer protection, otherwise, consumers are very vulnerable for example for black market, uncertified treatments the impact may be potentially large -Constant reminders to students for them to have better understanding throughout different subjects	5	7	7	7	5	3	7	3		5	7	7	7	5	3	7	3
1.2	Seemingly logical assumptions are not a sufficient basis for claims.
1.2a	Treatment may not be needed.	6.66667	7	4	7	60	9	2.77778	3	1	5	25	9	3	3	7	7	5	7	7	5	Ease to understand but requires understanding others to apply it better	3	5	3	5	5	3	7	3	It is an important concept though it may be a bit complex for students to understand	3	5	3	5	5	3	7	3		3	5	3	5	5	3	7	3
1.2b	Beliefs alone about how treatments work are not reliable predictors of the presence or size of effects.	5.77778	7	1	7	52	9	2.77778	3	1	7	25	9	5	5	5	7	7	7	7	3	this concept would enable students to question the claimed effects of treatments within their environment and is easy to understand	7	7	3	7	7	5	7	1	this is an important concept -There is need to integrate the key concepts in the curriculum -The concept is foundational	7	7	3	7	7	5	7	1		7	7	3	7	7	5	7	1
1.2c	Assumptions that fair comparisons of treatments in research are not applicable in practice can be misleading.	3.55556	3	3	7	32	9	6.28571	7	4	7	44	7	3	3	3	7	3	3	3		would be hard to understand and is not very applicable in daily lives of adolescents	5	1	3	7	7	1	3	7		5	1	3	7	7	1	3	7		5	1	3	7	7	1	3	7
1.2d	An outcome may be associated with a treatment but not caused by it.	6.33333	7	3	7	57	9	3.88889	5	1	5	35	9	5	5	5	7	5	7	7	5	Requires learning other concepts to understand it better	7	7	5	5	5	5	7	5	It is an important concept, students need Several factors (conforming factors) are involved hence the need to be able to sieve out these to appreciate their relevance in the outcome and not just attribute it solely to treatment.	7	7	5	5	5	5	7	5		7	7	5	5	5	5	7	5
1.2e	More data is not necessarily better data.	4.66667	3	2	7	42	9	5.85714	5	5	7	41	7	7	5	1	7	3	1	3	7	This concept is hard to understand for students, and would be hard to apply in their daily lives	7	7	3	7	5	5	7	5	For example: Majority wins without reasons whatsoever is not a sufficient basis of a claim The concept is included in life skills to increase their critiquing ability even in other aspects of their lives	7	7	3	7	5	5	7	5		7	7	3	7	5	5	7	5
1.2f	Identifying effects of treatments depends on making comparisons.	6.44444	7	3	7	58	9	1.88889	1	1	7	17	9	7	7	5	7	7	7	7	1	this concept will enable students to understand fair comparisons is needed which will highly boost their critical thinking	7	7	7	5	7	7	7	1	It is important	7	7	7	5	7	7	7	1		7	7	7	5	7	7	7	1
1.2g	The results of one study considered in isolation can be misleading.	6.66667	7	4	7	60	9	4.88889	6	1	7	44	9	5	5	5	7	5	7	7	3	this concept will enable students to perform better the core actions	7	5	5	7	5	5	7	7	It is important to be open to look into other comparisons by other studies to negate possible doubts and have better authority to base decision-making on. -It is a concept that needs and relies on foundational concepts of research hence should be introduced later.	7	5	5	7	5	5	7	7		7	5	5	7	5	5	7	7
1.2h	Widely used treatments or those that have been used for decades are not necessarily beneficial or safe.	6.88889	7	6	7	62	9	3.22222	3	1	5	29	9	3	5	7	7	5	7	7	3	claims about old treatment is better are widely spread so it is helpful for students to be aware of this concept	7	7	7	5	5	5	7	5	People struggle with letting go of old traditions making it difficult to understand the concept because they tend to remain faithful to their customs or family practices, however, with the new generation, there is an understanding as they embrace new technologies and practices and appreciate their basis. -The skills, opportunity and capacity to question these old practices by students with regard…	7	7	7	5	5	5	7	5		7	7	7	5	5	5	7	5
1.2i	Treatments that are new or technologically impressive may not be better than available alternatives.	6.44444	7	3	7	58	9	3.77778	5	1	5	34	9	5	5	7	7	5	5	7	3	it is easy to understand and is spread especially in advertisement that students are most likely to come across	7	7	5	5	5	3	7	5	The Students are in a position to understand as they will have comparisons of old and new treatments but the application may be based on peer trends rather than on the better aspect of the treatment or available alternative.	7	7	5	5	5	3	7	5		7	7	5	5	5	3	7	5
1.2j	Increasing the amount of a treatment does not necessarily increase its benefits and may cause harm.	6.88889	7	6	7	62	9	1.55556	1	1	5	14	9	3	3	7	5	5	5	7	5	adolescents most likely have the zeal to improve their health, they are likely to be told that more of whatever treatment improves health better and grasp it without thinking twice. Thus they need to beware!	7	7	7	1	7	5	7	1	-This should be among the foundational concepts	7	7	7	1	7	5	7	1		7	7	7	1	7	5	7	1
1.2k	Earlier detection of ‘disease’ is not necessarily better.	4.55556	5	1	7	41	9	5.77778	6	3	7	52	9	3	3	7	7	5	5	7	5	though it does not bring in the idea of fair comparison, this concept will help students know that not always is early detection the best as public health campaigns say	7	1	3	7	3	3	5	7	There is a small impact because there are relevantly very few diseases whose earlier detection are not necessarily better.	7	1	3	7	3	3	5	7		7	1	3	7	3	3	5	7
1.2l	It is rarely possible to know in advance who will benefit, who will not, and who will be harmed by using a treatment.	4.44444	5	1	7	40	9	6	7	3	7	48	8	7	5	3	7	5	5	7	7	a number of claims are made about this conept and if students are not aware, they will believe it without critically thinking about it	7	7	5	7	5	5	5	7		7	7	5	7	5	5	5	7		7	7	5	7	5	5	5	7
1.3	Trust in a source alone is not a sufficient basis for believing a claim.
1.3a	Your existing beliefs may be wrong.	7	7	7	7	63	9	2.77778	3	1	7	25	9	3	3	7	7	5	7	7	7		7	7	7	5	7	5	7	3	There are many myths and misconceptions versus facts about sexuality .ti shoul be a foundational concept	7	7	7	5	7	5	7	3		7	7	7	5	7	5	7	3
1.3b	Competing interests may result in misleading claims.	6.55556	7	5	7	59	9	2.77778	3	1	7	25	9	3	3	5	7	5	5	5	7	this concept is not very applicable in students daily lives	7	5	5	5	5	7	7	3	It is an important concept though it may be a bit complex for students to understand	7	5	5	5	5	7	7	3		7	5	5	5	5	7	7	3
1.3c	Personal experiences or anecdotes alone are an unreliable basis for most claims.	7	7	7	7	63	9	1.22222	1	1	3	11	9	3	3	7	5	7	7	7	3	can easily be understood and is among basis for critical thinking	7	5	7	7	7	5	7	1	Peer pressure mostly leads to the concept frequently not being considered.	7	5	7	7	7	5	7	1		7	5	7	7	7	5	7	1
1.3d	Opinions alone are not a reliable basis for claims.	5.88889	5	5	7	53	9	4.88889	7	1	7	44	9	5	3	7	7	5	7	7	7	experts and elders make claims that people tend to accept without critically thinking, students should beware of it after having been introduced to fair comparisons	7	7	5	7	7	1	5	7	The concept is very important but the inability to critique or question opinions by experts is more profound because of no background in research.	7	7	5	7	7	1	5	7		7	7	3	7	7	1	5	7
1.3e	Peer review and publication by a journal do not guarantee that comparisons have been fair.	1.88889	1	1	5	17	9	5.75	7	1	7	46	8	5	3	1	7	3	3	3		Students are likely not to understand this concept and its applicability is challenging in their daily life	1	1	1	7	3	1	1	7	The concept should be included at a higher level of study	1	1	1	7	3	1	1	7		1	1	1	7	3	1	1	7
2	Comparison
2.1	Comparisons of treatments should be fair.
2.1a	Comparison groups should be as similar as possible.	6.88889	7	6	7	62	9	3	3	1	5	27	9	5	5	5	7	5	5	7	5	easy to understand but requires knowledge about other concepts to better understand it	7	7	5	7	7	5	7	3	-The concept should be taught early on: as the second basic concept- after the claims	7	7	5	7	7	5	7	3		7	7	5	7	7	5	7	3
2.1b	Indirect comparisons of treatments across different studies can be misleading.	3.11111	3	1	7	28	9	5.4	5	3	7	27	5	5	5	1	7	3	1	1		very hard to understand and apply in daily life for students	5	3	1	7	3	3	3		The order of the concept way above the capacity of students understanding. They are not able to relate to it in their daily routines.	1	1	1	7	1	1	1	7		1	1	1	7	1	1	1	7
2.1c	The people being compared should be cared for similarly apart from the treatments being studied.	4.11111	5	1	7	37	9	5.55556	7	3	7	50	9	5	5	5	7	3	3	5	7	Hard to understand and apply	7	7	5	7	3	5	5	7	It important	1	1	5	7	3	3	1	7		1	1	5	7	3	3	1	7
2.1d	If possible, people should not know which of the treatments being compared they are receiving.	4.33333	5	1	7	39	9	4.875	5.5	1	7	39	8	5	5	5	7	3	1	3		Requires background inn research to understand it better	7	5	5	7	3	5	5	7	A bit complex should come be taught among the last concepts	1	1	3	7	3	1	1	7		1	1	3	7	3	1	1	7
2.1e	Outcomes should be assessed in the same way in all the groups being compared.	4.88889	5	3	7	44	9	4.25	5	3	5	34	8	5	5	1	7	3	3	3		Hard to understand and apply	7	5	5	7	5	5	5	5	The decision making process is highly dependent on visible outcomes of treatments, hence large impact on misunderstanding the concept. -The concept is complex and dependent on understanding the basic research principles	7	5	5	7	5	5	5	5		7	5	5	7	5	5	5	5
2.1f	Outcomes should be assessed using methods that have been shown to be reliable.	5.11111	5	3	7	46	9	5.5	7	3	7	44	8	5	5	5	7	3	3	3		Hard to understand and apply	7	7	3	7	5	3	5	7	The concept is rather complex and the understanding will rely on an advanced learning and teachings on research.	7	7	3	7	5	3	5	7		7	7	3	7	5	3	5	7
2.1g	It is important to assess outcomes in all (or nearly all) the people in a study.	3.77778	3	1	7	34	9	4.75	4.5	3	7	19	4	5	5	5	7	5	5	7	5	adolescents read articles and most of the times apply what they find in them because they think it is trustworthy. Being able to assess the trustworthiness of those articles especially on the level of participants is crucial.	7	7	5	5	5	1	3		The concept involves higher research concepts and should be included in tertiary education level rather then secondary.	7	7	5	5	5	1	1			7	7	5	5	5	1	1
2.1h	People’s outcomes should be counted in the group to which they were allocated.	3.11111	3	1	7	28	9	4.66667	4	3	7	14	3	1	1	1	7	3	1	1		very hard to understand and apply in daily life for students	7	7	3	7	1	1	3		The concept involves higher research concepts and should be included in tertiary education level rather then secondary.	7	7	3	7	1	1	1			7	7	3	7	1	1	1
2.2	Syntheses of studies need to be reliable.
2.2a	Reviews of studies comparing treatments should use systematic methods.	2.88889	1	1	7	26	9	5.25	6.5	1	7	21	4	7	7	5	7	5	7	7	1	this concept is crucial for informed health choices and easy to understand	7	1	1	7	7	1	1		It may be difficult to understand without basic concepts of research -The concept should be included when the students are undertaking research activities -The concept should be included later on probably in tertiary education where the students are a familiar with the research principles	7	1	1	7	7	1	1			7	1	1	7	7	1	1
2.2b	Failure to consider unpublished results of fair comparisons may result in estimates of effects that are misleading.	1.22222	1	1	3	11	9	7	7	7	7	21	3	3	3	1	7	3	1	1		very hard to understand and apply in daily life for students	3	5	1	7	5	1	1		The concept is complex and may be considered in tertiary education	3	5	1	7	5	1	1			3	5	1	7	5	1	1
2.2c	Treatment claims based on models may be sensitive to underlying assumptions.	1.22222	1	1	3	11	9	7	7	7	7	21	3	3	3	1	7	3	1	1		Requires certain skills in research that students do not have	5	5	1	7	1	1	1		The concept is considered very complex by nature even though it is considered important for the comprehensive understanding of the central principle.	5	5	1	7	1	1	1			5	5	1	7	1	1	1
2.3	Descriptions should clearly reflect the size of effects and the risk of being misled by the play of chance.
2.3a	Verbal descriptions of the size of effects alone can be misleading.	6.66667	7	5	7	60	9	4.625	3.5	3	7	37	8	3	3	5	7	3	5	5	7	it is important for students to know about numbers however it is hard to understand	7	7	7	7	7	5	7	3	-The concept is seen as very necessary to understand for students application in their decision making as it is part of the life skill- critical thinking	7	7	7	7	7	5	7	3		7	7	7	7	7	5	7	3
2.3b	Relative effects of treatments alone can be misleading.	5	5	3	7	45	9	6.125	7	3	7	49	8	3	3	3	7	3	3	5	7	hard to understand for students but is important to know since they are likely to come across articles about treatments thus need to assess its trustworthiness	7	7	7	7	5	5	5	7	Probability topic in Form two in which the concept can be integrated	7	5	7	7	5	5	5	7		7	7	7	5	5	5	5	7
2.3c	Average differences between treatments can be misleading.	4.77778	5	3	7	43	9	4.875	4.5	3	7	39	8	3	3	3	7	3	3	5	7	hard to understand for students but is important to know since they are likely to come across articles about treatments thus need to assess its trustworthiness	7	3	7	3	5	3	5	3	The concept is very easy to understand as the concept of ‘average’ is in the curriculum from a very early stage of students and consistently appears throughout various subjects in the secondary education level	7	5	7	3	5	3	5	3		5	3	7	3	5	3	5	3
2.3d	Small studies may be misleading.	4.77778	5	3	7	43	9	4.4	4	1	7	22	5	5	5	5	7	5	3	3		hard to unnderstand and requires research skills that they are likely not to have	7	7	3	7	7	3	3		The students at this stage are not in a position to identify big versus small studies, as they are not in a position to understand sample size and formulas used to identify and calculate these.	7	7	3	7	5	3	3			7	7	3	7	5	3	5	7
2.3e	Results for a selected group of people within a study can be misleading.	5.66667	7	3	7	51	9	5.71429	7	1	7	40	7	3	3	5	5	5	5	7	5	students might come across articles about treatments as they are studying and want to start using it. Thus they need to beware of biases that might arise from having a selected subgroup and be able to recognise such articles as they read.	5	5	5	3	3	5	7	7	Students may not be able to question such dynamics within research results and deconstruct what it means. The concept is not a foundational one and should be considered at a later stage within the secondary education level To some extent, through various subjects in secondary education level, the concept may be addressed, for example fractions	7	5	5	3	3	7	7	7		7	3	5	3	3	7	7	7
2.3f	The use of p-values may be misleading; confidence intervals are more informative.	1.88889	1	1	5	17	9	7	7	7	7	21	3	3	3	1	7	1	1	1		students will not understand this concept nor be able to apply it	1	1	1	7	5	1	1		The concept may be complex	1	1	1	7	3	1	1			1	1	1	7	5	1	1
2.3g	Deeming results to be “statistically significant” or “nonsignificant” can be misleading.	1.66667	1	1	5	15	9	7	7	7	7	21	3	3	3	1	7	1	1	1		hard to understand	1	1	1	7	5	1	1		The concept may be complex	1	1	1	7	5	1	1			1	1	1	7	5	1	1
2.3h	Lack of evidence of a difference is not the same as evidence of “no difference”.	2.22222	3	1	4	20	9	6	7	4	7	18	3	3	3	7	7	3	3	3		Hard to apply in daily life of students	1	1	1	7	5	1	1		The concept may be complex	1	1	1	7	5	1	1			1	1	1	7	5	1	1
3	Choices
3.1	Problems and options should be clear.
3.1a	Be clear about what the problem or goal is and what the options are.	6.66667	7	4	7	60	9	2.375	1	1	6	19	8	3	3	7	3	5	7	7	1	easy to understand and is applicable in students daily lives	7	7	7	3	7	5	7	1	The concept is important as it could be life threatening issue if not addresses	7	7	7	3	7	7	7	1		7	7	7	3	7	5	7	1
3.2	Evidence should be relevant.
3.2a	Attention should focus on all important effects of treatments, and not surrogate outcomes.	3.44444	3	1	7	31	9	6.4	7	5	7	32	5	3	3	5	3	5	3	5	7	this concept is important however its applicability in daily life of students is low	7	7	1	7	7	1	1		It is complex but very essential and really requires a keen understanding of ones desired outcomes for focus on relevant treatments.	7	7	1	7	7	1	1			7	7	1	7	7	1	1
3.2b	Fair comparisons of treatments in animals or highly selected groups of people may not be relevant.	5.33333	5	2	7	48	9	6.71429	7	5	7	47	7	3	3	5	7	3	3	3		applicability of this concept is kinda low	7	7	5	7	7	5	5	7	The concept is complex and there are other factors that take care of these interests.	7	5	5	7	7	5	5	7		7	5	5	5	7	5	7	7
3.2c	The treatments compared should be similar to those of interest.	3.22222	1	1	7	29	9	5.4	7	1	7	27	5	3	3	5	5	3	5	3	7	this concept applicability for students is not clear however it is important to know it because students might come across articles as they are reading in journals	5	1	1	7	1	1	1		The concept is very complex and its relation to the big idea could be very difficult	5	1	1	7	1	1	1			5	1	1	7	1	1	1
3.2d	There should not be important differences between the circumstances in which the treatments were compared and those of interest.	3.22222	3	1	7	29	9	6.5	7	5	7	26	4	5	5	7	7	5	5	7	5	this concept is one of the most important ones to take into consideration when choosing a treatment thus students should learn it.	7	5	3	7	5	3	1		It is a bit complex	7	5	3	7	3	3	1			7	5	3	7	5	3	1
3.3	Expected advantages should outweigh expected disadvantages.
3.3a	Weigh the benefits and savings against the harms and costs of acting or not.	6.88889	7	6	7	62	9	3.88889	3	1	7	35	9	3	3	7	3	5	5	7	3	easy to understand and applicable	7	7	5	3	7	5	7	1		7	7	7	3	7	5	7	1		7	7	5	3	7	5	7	1
3.3b	Consider the baseline risk or the severity of the symptoms when estimating the size of expected effects.	5	5	1	7	45	9	5.55556	5	5	7	50	9	3	3	5	5	5	5	7	5	important when making choices of treatments and is understandable however requires other concepts to be taught for it to be better understood	7	7	5	5	7	5	5	5	It is crucial to decide on various drugs based on the severity of the problem to avoid overdose, abuse or under-dosing treatment - The concept might be understandable but not applicable as it may not be practical in high level diagnosis while for minor ailments, it may be inferred that the concept is applied in daily life routine	7	7	5	5	7	5	5	5		7	7	5	7	7	5	5	5
3.3c	Consider how important each advantage and disadvantage is when weighing the pros and cons.	6.55556	7	5	7	59	9	3.11111	1	1	7	28	9	3	3	7	3	5	7	7	3	important when making choices of treatments and is understandable	7	7	3	7	7	7	7	1	This is an unexpected concept that sharpens the decision making process to narrow down good decisions to the most suitable good decision. -The concept is complex	7	7	3	7	7	7	7	1		7	7	3	7	7	7	7	1
3.3d	Consider how certain you can be about each advantage and disadvantage.	5.66667	7	3	7	51	9	3.57143	3	1	7	25	7	3	3	5	3	5	7	3		its applicability seems the same with the previous concept	7	7	3	7	7	3	7	3		7	7	3	7	7	3	7	3		7	7	3	7	7	5	7	1
3.3e	Important uncertainties about the effects of treatments should be addressed in further fair comparisons.	3.88889	3	1	7	35	9	5.85714	7	3	7	41	7	5	5	5	7	5	3	7	3	this concept is very important to students however would require teaching other concepts for it to be understood better	7	1	1	7	7	3	3	7	It is an important concept but its application may be challenging	7	1	1	7	7	3	1			7	1	1	7	7	3	3	7
[truncated: 45 more columns]

## Sheet: Sorted
	17	> 6		9	5-6		8	4-5		15	< 4
1	Claims		1	Claims		1	Claims		1	Claims
1.1a	Treatments can cause harms as well as benefits.	7	1.3d	Opinions alone are not a reliable basis for claims.	5.88889	1.2e	More data is not necessarily better data.	4.66667	1.2c	Assumptions that fair comparisons of treatments in research are not applicable in practice can be misleading.	3.55556
1.3a	Your existing beliefs may be wrong.	7	1.2b	Beliefs alone about how treatments work are not reliable predictors of the presence or size of effects.	5.77778	1.2k	Earlier detection of ‘disease’ is not necessarily better.	4.55556	1.3e	Peer review and publication by a journal do not guarantee that comparisons have been fair.	1.88889
1.3c	Personal experiences or anecdotes alone are an unreliable basis for most claims.	7	1.1c	It is rarely possible to be certain about the effects of treatments.	5.66667	1.2l	It is rarely possible to know in advance who will benefit, who will not, and who will be harmed by using a treatment.	4.44444
1.2h	Widely used treatments or those that have been used for decades are not necessarily beneficial or safe.	6.88889
1.2j	Increasing the amount of a treatment does not necessarily increase its benefits and may cause harm.	6.88889
1.2a	Treatment may not be needed.	6.66667
1.2g	The results of one study considered in isolation can be misleading.	6.66667
1.3b	Competing interests may result in misleading claims.	6.55556
1.2f	Identifying effects of treatments depends on making comparisons.	6.44444
1.2i	Treatments that are new or technologically impressive may not be better than available alternatives.	6.44444
1.1b	Large, dramatic effects are rare.	6.33333
1.2d	An outcome may be associated with a treatment but not caused by it.	6.33333
2	Comparison		2	Comparison		2	Comparison		2	Comparison
2.1a	Comparison groups should be as similar as possible.	6.88889	2.3e	Results for a selected group of people within a study can be misleading.	5.66667	2.1e	Outcomes should be assessed in the same way in all the groups being compared.	4.88889	2.1g	It is important to assess outcomes in all (or nearly all) the people in a study.	3.77778
2.3a	Verbal descriptions of the size of effects alone can be misleading.	6.66667	2.1f	Outcomes should be assessed using methods that have been shown to be reliable.	5.11111	2.3c	Average differences between treatments can be misleading.	4.77778	2.1b	Indirect comparisons of treatments across different studies can be misleading.	3.11111
			2.3b	Relative effects of treatments alone can be misleading.	5	2.3d	Small studies may be misleading.	4.77778	2.1h	People’s outcomes should be counted in the group to which they were allocated.	3.11111
						2.1d	If possible, people should not know which of the treatments being compared they are receiving.	4.33333	2.2a	Reviews of studies comparing treatments should use systematic methods.	2.88889
						2.1c	The people being compared should be cared for similarly apart from the treatments being studied.	4.11111	2.3h	Lack of evidence of a difference is not the same as evidence of “no difference”.	2.22222
									2.3f	The use of p-values may be misleading; confidence intervals are more informative.	1.88889
									2.3g	Deeming results to be “statistically significant” or “nonsignificant” can be misleading.	1.66667
									2.2b	Failure to consider unpublished results of fair comparisons may result in estimates of effects that are misleading.	1.22222
									2.2c	Treatment claims based on models may be sensitive to underlying assumptions.	1.22222
3	Choices		3	Choices		3	Choices		3	Choices
3.1a	Be clear about what the problem or goal is and what the options are.	6.66667	3.3d	Consider how certain you can be about each advantage and disadvantage.	5.66667				3.3e	Important uncertainties about the effects of treatments should be addressed in further fair comparisons.	3.88889
3.3a	Weigh the benefits and savings against the harms and costs of acting or not.	6.88889	3.2b	Fair comparisons of treatments in animals or highly selected groups of people may not be relevant.	5.33333				3.2a	Attention should focus on all important effects of treatments, and not surrogate outcomes.	3.44444
3.3c	Consider how important each advantage and disadvantage is when weighing the pros and cons.	6.55556	3.3b	Consider the baseline risk or the severity of the symptoms when estimating the size of expected effects.	5				3.2c	The treatments compared should be similar to those of interest.	3.22222
									3.2d	There should not be important differences between the circumstances in which the treatments were compared and those of interest.	3.22222

## Sheet: > 6
Include		Short description	Average	Median	Min	Max	Sum	Count		Min	Consensus	Notes
	1	Claims
	1.1	It should not be assumed that treatments are safe or effective - or that they are not.
1	1.1a	Treatments can cause harms as well as benefits.	7	7	7	7	63	9			Include
2	1.1b	Large, dramatic effects are rare.	6.33333	7	5	7	57	9			Include
	1.2	Seemingly logical assumptions are not a sufficient basis for claims.
3	1.2a	Treatment may not be needed.	6.66667	7	4	7	60	9		Dan	Include
4	1.2d	An outcome may be associated with a treatment but not caused by it.	6.33333	7	3	7	57	9		Margaret	Include
5	1.2f	Identifying effects of treatments depends on making comparisons.	6.44444	7	3	7	58	9		Margaret	Include
6	1.2g	The results of one study considered in isolation can be misleading.	6.66667	7	4	7	60	9		Dan	Include
7	1.2h	Widely used treatments or those that have been used for decades are not necessarily beneficial or safe.	6.88889	7	6	7	62	9			Include
8	1.2i	Treatments that are new or technologically impressive may not be better than available alternatives.	6.44444	7	3	7	58	9		Margaret	Include
9	1.2j	Increasing the amount of a treatment does not necessarily increase its benefits and may cause harm.	6.88889	7	6	7	62	9			Include
	1.3	Trust in a source alone is not a sufficient basis for believing a claim.
10	1.3a	Your existing beliefs may be wrong.	7	7	7	7	63	9			Include
11	1.3b	Competing interests may result in misleading claims.	6.55556	7	5	7	59	9			Include
12	1.3c	Personal experiences or anecdotes alone are an unreliable basis for most claims.	7	7	7	7	63	9			Include
	2	Comparison
	2.1	Comparisons of treatments should be fair.
13	2.1a	Comparison groups should be as similar as possible.	6.88889	7	6	7	62	9			Include
	2.2	Syntheses of studies need to be reliable.
	2.3	Descriptions should clearly reflect the size of effects and the risk of being misled by the play of chance.
14	2.3a	Verbal descriptions of the size of effects alone can be misleading.	6.66667	7	5	7	60	9			Include
	3	Choices
	3.1	Problems and options should be clear.
15	3.1a	Be clear about what the problem or goal is and what the options are.	6.66667	7	4	7	60	9		Dan	Include
	3.2	Evidence should be relevant.
	3.3	Expected advantages should outweigh expected disadvantages.
16	3.3a	Weigh the benefits and savings against the harms and costs of acting or not.	6.88889	7	6	7	62	9			Include
17	3.3c	Consider how important each advantage and disadvantage is when weighing the pros and cons.	6.55556	7	5	7	59	9			Include

## Sheet: 5-6
Include		Short description	Average	Median	Min	Max	Sum	Count		Min	Consensus	Notes
	1	Claims
	1.1	It should not be assumed that treatments are safe or effective - or that they are not.
1	1.1c	It is rarely possible to be certain about the effects of treatments.	5.66667	7	1	7	51	9		Margaret	Include
	1.2	Seemingly logical assumptions are not a sufficient basis for claims.
2	1.2b	Beliefs alone about how treatments work are not reliable predictors of the presence or size of effects.	5.77778	7	1	7	52	9		Margaret	Include
	1.3	Trust in a source alone is not a sufficient basis for believing a claim.
3	1.3d	Opinions alone are not a reliable basis for claims.	5.88889	5	5	7	53	9			Include
	2	Comparison
	2.1	Comparisons of treatments should be fair.
4	2.1f	Outcomes should be assessed using methods that have been shown to be reliable.	5.11111	5	3	7	46	9		Elise	Exclude	Students may not be able to understand this concept
	2.2	Syntheses of studies need to be reliable.
	2.3	Descriptions should clearly reflect the size of effects and the risk of being misled by the play of chance.
5	2.3b	Relative effects of treatments alone can be misleading.	5	5	3	7	45	9		Dan	Include
6	2.3e	Results for a selected group of people within a study can be misleading.	5.66667	7	3	7	51	9		Michael, Margaret, Dan	Exclude	Students may not be able to understand this concept
	3	Choices
	3.1	Problems and options should be clear.
	3.2	Evidence should be relevant.
7	3.2b	Fair comparisons of treatments in animals or highly selected groups of people may not be relevant.	5.33333	5	2	7	48	9		Dan	Include
	3.3	Expected advantages should outweigh expected disadvantages.
8	3.3b	Consider the baseline risk or the severity of the symptoms when estimating the size of expected effects.	5	5	1	7	45	9		Margaret	Include
9	3.3d	Consider how certain you can be about each advantage and disadvantage.	5.66667	7	3	7	51	9		Elise, Dan, Michael	Include

## Sheet: 4-5
Include		Short description	Average	Median	Min	Max	Sum	Count		Max	Consensus	Notes
	1	Claims
	1.1	It should not be assumed that treatments are safe or effective - or that they are not.
	1.2	Seemingly logical assumptions are not a sufficient basis for claims.
1	1.2e	More data is not necessarily better data.	4.66667	3	2	7	42	9		Faith, Helen, Pamela, Ronald	Exclude	Students do not directly interact with data at this stage
2	1.2k	Earlier detection of ‘disease’ is not necessarily better.	4.55556	5	1	7	41	9		Michael, Elise	Exclude	This is often said in public health campaigns in Rwanda. Difficult to understand, explain, find relevant examples for students. Small impact
3	1.2l	It is rarely possible to know in advance who will benefit, who will not, and who will be harmed by using a treatment.	4.44444	5	1	7	40	9		Elise	Exclude
	1.3	Trust in a source alone is not a sufficient basis for believing a claim.
	2	Comparison
	2.1	Comparisons of treatments should be fair.
4	2.1c	The people being compared should be cared for similarly apart from the treatments being studied.	4.11111	5	1	7	37	9		Allen	Include	Primary school children could undrstand this. Helps students understand what a fair comparison is.
5	2.1d	If possible, people should not know which of the treatments being compared they are receiving.	4.33333	5	1	7	39	9		Margaret, Allen	Include	Primary school children could undrstand this. Helps students understand what a fair comparison is. Good examples ways of explaining this. Should be one of the last concepts.
6	2.1e	Outcomes should be assessed in the same way in all the groups being compared.	4.88889	5	3	7	44	9		Allen	Include	Important for understanding fair comparisons. There are very relevant examples.
	2.2	Syntheses of studies need to be reliable.
	2.3	Descriptions should clearly reflect the size of effects and the risk of being misled by the play of chance.
7	2.3c	Average differences between treatments can be misleading.	4.77778	5	3	7	43	9		Allen	Include	Fits with what lower-secondary students are learning.
8	2.3d	Small studies may be misleading.	4.77778	5	3	7	43	9		Michael, Margaret, Allen	Include	This comes up a lot and there are examples the students can relate to. This was included in the primary school resources.
	3	Choices
	3.1	Problems and options should be clear.
	3.2	Evidence should be relevant.
	3.3	Expected advantages should outweigh expected disadvantages.

## Sheet: < 4
Include		Short description	Average	Median	Min	Max	Sum	Count		Max	Consensus	Notes
	1	Claims
	1.1	It should not be assumed that treatments are safe or effective - or that they are not.
	1.2	Seemingly logical assumptions are not a sufficient basis for claims.
1	1.2c	Assumptions that fair comparisons of treatments in research are not applicable in practice can be misleading.	3.55556	3	3	7	32	9		Allen	Exclude
	1.3	Trust in a source alone is not a sufficient basis for believing a claim.
2	1.3e	Peer review and publication by a journal do not guarantee that comparisons have been fair.	1.88889	1	1	5	17	9		Michael	Exlude	Not relevant in daily life of students. Often comes up in media. Importance of being critical of opinions captured by 1.3d
	2	Comparison
	2.1	Comparisons of treatments should be fair.
3	2.1b	Indirect comparisons of treatments across different studies can be misleading.	3.11111	3	1	7	28	9		Allen	Exlude
4	2.1g	It is important to assess outcomes in all (or nearly all) the people in a study.	3.77778	3	1	7	34	9		Elise, Allen	Exlude
5	2.1h	People’s outcomes should be counted in the group to which they were allocated.	3.11111	3	1	7	28	9		Allen	Exlude
	2.2	Syntheses of studies need to be reliable.
6	2.2a	Reviews of studies comparing treatments should use systematic methods.	2.88889	1	1	7	26	9		Elise, Allen	Exclude
7	2.2b	Failure to consider unpublished results of fair comparisons may result in estimates of effects that are misleading.	1.22222	1	1	3	11	9			Exclude
8	2.2c	Treatment claims based on models may be sensitive to underlying assumptions.	1.22222	1	1	3	11	9			Exclude
	2.3	Descriptions should clearly reflect the size of effects and the risk of being misled by the play of chance.
9	2.3f	The use of p-values may be misleading; confidence intervals are more informative.	1.88889	1	1	5	17	9		Allen	Exclude
10	2.3g	Deeming results to be “statistically significant” or “nonsignificant” can be misleading.	1.66667	1	1	5	15	9		Allen	Exclude
11	2.3h	Lack of evidence of a difference is not the same as evidence of “no difference”.	2.22222	3	1	4	20	9
	3	Choices
	3.1	Problems and options should be clear.
	3.2	Evidence should be relevant.
12	3.2a	Attention should focus on all important effects of treatments, and not surrogate outcomes.	3.44444	3	1	7	31	9		Michael, Allen	Exclude
13	3.2c	The treatments compared should be similar to those of interest.	3.22222	1	1	7	29	9		Margaret, Michael, Allen	Exclude
14	3.2d	There should not be important differences between the circumstances in which the treatments were compared and those of interest.	3.22222	3	1	7	29	9		Allen, Elise	Exclude
	3.3	Expected advantages should outweigh expected disadvantages.
15	3.3e	Important uncertainties about the effects of treatments should be addressed in further fair comparisons.	3.88889	3	1	7	35	9		Dan, Elise, Allen	Exclude

## Sheet: Criteria
Criterion	1	2	3	4	5	6	7
“Big ideas”: How important is the concept for understanding the central principles?	Unimportant		Important		Very important		Essential
“Core tasks”: How important is the concept for enabling students to perform the core tasks?	Unimportant		Important		Very important		Essential
Ease of understanding - Will students be able to understand the concept?	Very hard to understand		Hard to understand		Easy to understand		Very easy to understand
Relevance – Is the concept frequently not understood or considered?	Very infrequently		Infrequently		Frequently		Very frequently
Importance - What is the potential impact of not understanding or considering the concept?	Very small potential impact		Small potential impact		Large potential impact		Very large potential impact
Usefulness - Are students likely to be able to apply the concept in their daily lives?	Very unlikely		Unlikely		Likely		Very likely
Should the concept be included in learning resources for students?	Exclude		Probably exclude		Probably include		Include
When should the concept be taught?	Very near to the first lesson		Near to the first lesson		Near to the last lesson		Very near to the last lesson
