# Supplementary material for: Prioritisation of Informed Health Choices (IHC) key concepts to be included in lower secondary school resources: A consensus study
Source: PLoS One. 2023 Apr 7;18(4):e0267422. doi: 10.1371/journal.pone.0267422 (PMC10081733; doi:10.1371/journal.pone.0267422)
Supplement: S2 File — (XLSX) [file pone.0267422.s002.xlsx]

## Sheet: Consensus
		Included key concepts
		Short description	When				Short description	WHEN
	1	Claims			1	1.1a	Treatments can cause harms as well as benefits.	Very near to the first lesson
	1.1	It should not be assumed that treatments are safe or effective - or that they are not.			6	1.2h	Widely used treatments or those that have been used for decades are not necessarily beneficial or safe.	Very near to the first lesson
1	1.1a	Treatments can cause harms as well as benefits.	Very near to the first lesson		7	1.2i	Treatments that are new or technologically impressive may not be better than available alternatives.	Near to the first lesson
2	1.1b	Large, dramatic effects are rare.	Very near to the last lesson		11	1.3c	Personal experiences or anecdotes alone are an unreliable basis for most claims.	Near to the first lesson
	1.2	Seemingly logical assumptions are not a sufficient basis for claims.
3	1.2b	Beliefs alone about how treatments work are not reliable predictors of the presence or size of effects.	Near to the first lesson		3	1.2b	Beliefs alone about how treatments work are not reliable predictors of the presence or size of effects.	Near to the first lesson
4	1.2d	An outcome may be associated with a treatment but not caused by it.	Near to the last lesson		8	1.2j	Increasing the amount of a treatment does not necessarily increase its benefits and may cause harm.	Near to the first lesson
5	1.2f	Identifying effects of treatments depends on making comparisons.	Very near to the last lesson		9	1.3a	Your existing beliefs may be wrong.	Near to the first lesson
6	1.2h	Widely used treatments or those that have been used for decades are not necessarily beneficial or safe.	Very near to the first lesson		10	1.3b	Competing interests may result in misleading claims.	Near to the last lesson
7	1.2i	Treatments that are new or technologically impressive may not be better than available alternatives.	Near to the first lesson		12	1.3d	Opinions alone are not a reliable basis for claims.	Near to the first lesson
8	1.2j	Increasing the amount of a treatment does not necessarily increase its benefits and may cause harm.	Near to the first lesson
	1.3	Trust in a source alone is not a sufficient basis for believing a claim.			5	1.2f	Identifying effects of treatments depends on making comparisons.	Very near to the last lesson
9	1.3a	Your existing beliefs may be wrong.	Near to the first lesson		2	1.1b	Large, dramatic effects are rare.	Very near to the last lesson
10	1.3b	Competing interests may result in misleading claims.	Near to the last lesson		4	1.2d	An outcome may be associated with a treatment but not caused by it.	Near to the last lesson
11	1.3c	Personal experiences or anecdotes alone are an unreliable basis for most claims.	Near to the first lesson		13	2.1a	Comparison groups should be as similar as possible.	Near to the last lesson
12	1.3d	Opinions alone are not a reliable basis for claims.	Near to the first lesson		15	2.1e	Outcomes should be assessed in the same way in all the groups being compared.	Near to the last lesson
	2	Comparison			14	2.1c	The people being compared should be cared for similarly apart from the treatments being studied.	Very near to the last lesson
	2.1	Comparisons of treatments should be fair.
13	2.1a	Comparison groups should be as similar as possible.	Near to the last lesson		16	3.1a	Be clear about what the problem or goal is and what the options are.	Near to the last lesson
14	2.1c	The people being compared should be cared for similarly apart from the treatments being studied.	Very near to the last lesson		17	3.3a	Weigh the benefits and savings against the harms and costs of acting or not.	Very near to the last lesson
15	2.1e	Outcomes should be assessed in the same way in all the groups being compared.	Near to the last lesson
	2.2	Syntheses of studies need to be reliable.
	2.3	Descriptions should clearly reflect the size of effects and the risk of being misled by the play of chance.
	3	Choices
	3.1	Problems and options should be clear.
16	3.1a	Be clear about what the problem or goal is and what the options are.	Near to the last lesson
	3.2	Evidence should be relevant.
	3.3	Expected advantages should outweigh expected disadvantages.
17	3.3a	Weigh the benefits and savings against the harms and costs of acting or not.	Very near to the last lesson

## Sheet: Include
		Short description	INCLUDE					WHEN					Short description	INCLUDE					WHEN			Feedback from international advisory group
			Avg	Median	Low	High	Count	Avg	Median					Avg	Median	Low	High	Count	Avg	Median
	1	Claims										1	Claims
	1.1	It should not be assumed that treatments are safe or effective - or that they are not.										1.1	It should not be assumed that treatments are safe or effective - or that they are not.
1	1.1a	Treatments can cause harms as well as benefits.	7	7	7	7	9	2.11111	1
											6	1.1b	Large, dramatic effects are rare.	5.55556	7	3	7	9	4.44444	5		Drop – too much detail for lower secondary school kids
	1.2	Seemingly logical assumptions are not a sufficient basis for claims.										1.2	Seemingly logical assumptions are not a sufficient basis for claims.
											7	1.2b	Beliefs alone about how treatments work are not reliable predictors of the presence or size of effects.	6.11111	7	3	7	9	3	3
											8	1.2d	An outcome may be associated with a treatment but not caused by it.	5.44444	6	3	7	9	3.77778	4
											9	1.2f	Identifying effects of treatments depends on making comparisons.	5.44444	6	1	7	9	4.375	5
2	1.2h	Widely used treatments or those that have been used for decades are not necessarily beneficial or safe.	6.33333	7	5	7	9	2.55556	1
3	1.2i	Treatments that are new or technologically impressive may not be better than available alternatives.	6.22222	7	4	7	9	2.88889	3
4	1.2j	Increasing the amount of a treatment does not necessarily increase its benefits and may cause harm.	6.33333	7	4	7	9	3	3
	1.3	Trust in a source alone is not a sufficient basis for believing a claim.										1.3	Trust in a source alone is not a sufficient basis for believing a claim.
											10	1.3a	Your existing beliefs may be wrong.	6.33333	7	3	7	9	3	3		Misunderstood, in relation to spiritual beliefs and other beliefs (not about effects of interventions)
											11	1.3b	Competing interests may result in misleading claims.	6.33333	7	3	7	9	3.77778	4
5	1.3c	Personal experiences or anecdotes alone are an unreliable basis for most claims.	6.66667	7	5	7	9	2.77778	3
											12	1.3d	Opinions alone are not a reliable basis for claims.	6.11111	7	3	7	9	3.77778	3
	2	Comparison										2	Comparison
	2.1	Comparisons of treatments should be fair.										2.1	Comparisons of treatments should be fair.
											13	2.1a	Comparison groups should be as similar as possible.	6	7	3	7	8	4.5	4
											14	2.1c	The people being compared should be cared for similarly apart from the treatments being studied.	5.75	6.5	3	7	8	5	5		Overall, I agree with the suggestions. In general I would include the ‘probably include’ concepts and not include the ‘consider including’ concepts. The exception would be ‘The people being compared should be cared for similarly apart from the treatments being studied’, which I would consider including. This is an important aspect of research and students in lower secondary school will be able to…
											15	2.1e	Outcomes should be assessed in the same way in all the groups being compared.	6	7	3	7	8	4.375	4		I would consider this Key Concept particularly important as a basis of understanding how research attempts to minimise bias and confounding variables. I thought that this would be in the INCLUDE category
	2.2	Syntheses of studies need to be reliable.										2.2	Syntheses of studies need to be reliable.
	2.3	Descriptions should clearly reflect the size of effects and the risk of being misled by the play of chance.										2.3	Descriptions should clearly reflect the size of effects and the risk of being misled by the play of chance.
	3	Choices										3	Choices
	3.1	Problems and options should be clear.										3.1	Problems and options should be clear.
											16	3.1a	Be clear about what the problem or goal is and what the options are.	5.44444	6	1	7	9	4	4
	3.2	Evidence should be relevant.										3.2	Evidence should be relevant.
	3.3	Expected advantages should outweigh expected disadvantages.										3.3	Expected advantages should outweigh expected disadvantages.
5											17	3.3a	Weigh the benefits and savings against the harms and costs of acting or not.	5.88889	6	3	7	9	4.77778	5
											12

## Sheet: "Exclude"
		Short description	INCLUDE					WHEN			Feedback from international advisory group
			Avg	Median	Low	High	Count	Avg	Median
	1	Claims
	1.1	It should not be assumed that treatments are safe or effective - or that they are not.
1	1.1c	It is rarely possible to be certain about the effects of treatments.	5.11111	5	2	7	9	4.11111	4
	1.2	Seemingly logical assumptions are not a sufficient basis for claims.
2	1.2a	Treatment may not be needed.	5.44444	5	2	7	9	2.55556	2
3	1.2g	The results of one study considered in isolation can be misleading.	4.33333	4	1	7	9	5.625	6		I thought this would feature in the INCLUDE listing (Linda Biesty)
	1.3	Trust in a source alone is not a sufficient basis for believing a claim.
	2	Comparison
	2.1	Comparisons of treatments should be fair.
	2.2	Syntheses of studies need to be reliable.
	2.3	Descriptions should clearly reflect the size of effects and the risk of being misled by the play of chance.
4	2.3a	Verbal descriptions of the size of effects alone can be misleading.	5.625	5	1	7	9	4.5	4.5
5	2.3b	Relative effects of treatments alone can be misleading.	4.75	4	1	7	9	6.125	6.5		This level is too high This concept should definitely be included, because we are asking students to understand the impact of research, but they also need to know which numbers will provide useful information.
6	2.3d	Small studies may be misleading.	5.375	5	1	7	9	4.875	5
	3	Choices
	3.1	Problems and options should be clear.
	3.2	Evidence should be relevant.
7	3.2b	Fair comparisons of treatments in animals or highly selected groups of people may not be relevant.	4.55556	5	1	7	9	5.75	5.5		I think the way that the 29 concepts have been ranked seems very sensible, particularly those which to exclude. My one thought was that ‘Fair comparisons of treatments in animals or highly selected groups of people may not be relevant’ (currently listed as ‘consider including’) could be upgraded (‘probably include’ / ‘include’). When we’ve run sessions in secondary schools, albeit in a UK setting…
	3.3	Expected advantages should outweigh expected disadvantages.
8	3.3b	Consider the baseline risk or the severity of the symptoms when estimating the size of expected effects.	5.33333	5	3	7	9	5.22222	6		These are less important for students to learn I note all the Key Concepts within “Choices: Expected advantages should outweigh expected disadvantages” section were labelled to “include”. I think including the first two would be sufficient.
9	3.3c	Consider how important each advantage and disadvantage is when weighing the pros and cons.	5.55556	5	3	7	9	5.11111	6		These are less important for students to learn I note all the Key Concepts within “Choices: Expected advantages should outweigh expected disadvantages” section were labelled to “include”. I think including the first two would be sufficient.
10	3.3d	Consider how certain you can be about each advantage and disadvantage.	5.22222	5	3	7	9	5.55556	7		These are less important for students to learn

## Sheet: Judgments
		Short description	INCLUDE					WHEN					“Central ideas”	“Core abilities”	Ease of understanding	Relevance	Importance	Usefulness	Include?	When?	Notes	Learners able	Important	Time & resources	Include	When	“Central ideas”	“Core abilities”	Ease of understanding	Relevance	Importance	Usefulness	Include?	When?	Notes	“Central ideas”	“Core abilities”	Ease of understanding	Relevance	Importance	Usefulness	Include?	When?	Notes	“Central ideas”	“Core abilities”	Ease of understanding	Relevance	Importance
			Avg	Median	Low	High	Count	Avg	Median	Low	High	Count	1	1	1	1	1	1	1	1	1						2	2	2	2	2	2	2	2	2	3	3	3	3	3	3	3	3	3	4	4	4	4	4
	1	Claims
	1.1	It should not be assumed that treatments are safe or effective - or that they are not.
1	1.1a	Treatments can cause harms as well as benefits.	7	7	7	7	9	2.11111	1	1	7	9	7	7	7	3	7	5	7	1		Probably not	Uncertain	Probably not	No	Later on	7	7	7	1	7	7	7	1		7	7	5	7	7	5	7	7		7	7	7	7	7
2	1.1b	Large, dramatic effects are rare.	5.55556	7	3	7	9	4.44444	5	1	7	9	3	5	3	3	3	3	3	5			Unimportant			Amongst the last concepts	7	7	7	1	7	7	7	7		7	7	5	7	7	5	7	7		5	5	7	6	7
3	1.1c	It is rarely possible to be certain about the effects of treatments.	5.11111	5	2	7	9	4.11111	4	1	7	9	5	5	5	3	5	5	7	1							7	4	4	7	6	7	4	7	This concept needs to come around the time we introduce the concepts under 3.3	7	7	3	7	7	5	7	7		5	5	5	4	5
	1.2	Seemingly logical assumptions are not a sufficient basis for claims.
4	1.2a	Treatment may not be needed.	5.44444	5	2	7	9	2.55556	2	1	7	9	5	5	7	5	3	3	7	1							7	7	7	7	7	7	7	1		7	7	5	7	7	5	7	7		3	4	3	5	6
5	1.2b	Beliefs alone about how treatments work are not reliable predictors of the presence or size of effects.	6.11111	7	3	7	9	3	3	1	7	9	7	7	7	5	5	3	7	3							7	7	7	7	7	7	7	1		7	7	3	7	7	5	7	7		7	7	6	7	7
6	1.2d	An outcome may be associated with a treatment but not caused by it.	5.44444	6	3	7	9	3.77778	4	1	7	9	5	7	5	7	3	3	5	1							7	7	4	4	7	7	7	2		7	7	5	7	7	5	7	7		5	5	5	5	7
7	1.2f	Identifying effects of treatments depends on making comparisons.	5.44444	6	1	7	9	4.375	5	1	7	8	1	3	3	5	5	1	5	5							7	7	7	7	7	7	7	1		5	7	5	7	7	5	7	7		1	2	4	4	3
8	1.2g	The results of one study considered in isolation can be misleading.	4.33333	4	1	7	9	5.625	6	4	7	8	1	1	3	5	5	1	3	7							7	7	7	7	7	7	7	4	This concept needs to come around the time we introduce the concepts under 2.2	7	7	5	7	7	5	7	7		5	6	5	5	7
9	1.2h	Widely used treatments or those that have been used for decades are not necessarily beneficial or safe.	6.33333	7	5	7	9	2.55556	1	1	7	9	7	7	5	3	5	3	5	1							7	7	7	1	7	7	7	1		7	7	5	7	7	5	7	7		5	7	5	5	6
10	1.2i	Treatments that are new or technologically impressive may not be better than available alternatives.	6.22222	7	4	7	9	2.88889	3	1	7	9	7	7	3	3	7	1	7	1							7	7	7	6	7	7	7	4		5	7	5	7	7	5	7	7		5	7	5	6	7
11	1.2j	Increasing the amount of a treatment does not necessarily increase its benefits and may cause harm.	6.33333	7	4	7	9	3	3	1	7	9	7	7	5	5	7	3	7	1							7	7	7	4	7	7	7	1		7	7	5	7	7	5	7	7		5	7	6	5	6
	1.3	Trust in a source alone is not a sufficient basis for believing a claim.
12	1.3a	Your existing beliefs may be wrong.	6.33333	7	3	7	9	3	3	1	6	8	7	5	5	3	3	3	5	3							7	7	7	1	7	7	7	4		7	7	5	7	7	5	7			7	5	7	6	7
13	1.3b	Competing interests may result in misleading claims.	6.33333	7	3	7	9	3.77778	4	1	7	9	1	1	1	5	3	1	3	7							7	7	7	1	7	7	7	4		7	7	5	7	7	5	7	7		7	6	6	6	7
14	1.3c	Personal experiences or anecdotes alone are an unreliable basis for most claims.	6.66667	7	5	7	9	2.77778	3	1	7	9	7	5	3	3	3	3	5	3							7	7	7	1	7	7	7	2		7	7	5	7	7	5	7	7		5	6	5	7	7
15	1.3d	Opinions alone are not a reliable basis for claims.	6.11111	7	3	7	9	3.77778	3	1	7	9	7	5	3	3	5	3	5	3							7	7	7	1	7	7	7	2		7	7	5	7	7	5	7	7		5	7	7	6	7
	2	Comparison
	2.1	Comparisons of treatments should be fair.
16	2.1a	Comparison groups should be as similar as possible.	6	7	3	7	8	4.5	4	2	7	8	1	1	3	7	7	1	3	7							7	7	6	6	7	7	7	2		7	7	3	7	7	5	7	7		5	6	5	5	5
17	2.1c	The people being compared should be cared for similarly apart from the treatments being studied.	5.75	6.5	3	7	8	5	5	2	7	8	1	1	3	7	5	1	3	7							7	7	6	6	7	7	7	2		7	7	3	7	7	5	7	7		5	5	5	4	4
18	2.1e	Outcomes should be assessed in the same way in all the groups being compared.	6	7	3	7	8	4.375	4	2	7	8	1	1	5	7	7	1	3	7							7	7	6	6	7	7	7	2		7	7	5	7	7	5	7	7		3	3	3	4	4
	2.2	Syntheses of studies need to be reliable.
	2.3	Descriptions should clearly reflect the size of effects and the risk of being misled by the play of chance.
19	2.3a	Verbal descriptions of the size of effects alone can be misleading.	5.625	5	1	7	9	4.5	4.5	3	7	8	1	5	5	5	3	1	5	5							5	5	7	7	6	7	5	6		7	7	5	7	7	5	7	7		5	7	5	6	5
20	2.3b	Relative effects of treatments alone can be misleading.	4.75	4	1	7	9	6.125	6.5	4	7	8	1	3	5	5	5	1	5	5							7	7	3	7	7	7	7	6		7	7	5	7	7	5	7	7		5	4	4	4	5
21	2.3d	Small studies may be misleading.	5.375	5	1	7	9	4.875	5	2	7	8	1	1	3	5	5	1	5	5							7	7	4	7	7	7	7	6		7	7	5	7	7	5	7	7		3	3	5	5	5
	3	Choices
	3.1	Problems and options should be clear.
22	3.1a	Be clear about what the problem or goal is and what the options are.	5.44444	6	1	7	9	4	4	1	7	8	5	3	3	7	7	3	5	3							7	7	7	5	7	7	7	1		7	7	5	7	7	5	7	7		7	6	6	6	7
	3.2	Evidence should be relevant.
23	3.2b	Fair comparisons of treatments in animals or highly selected groups of people may not be relevant.	4.55556	5	1	7	9	5.75	5.5	5	7	8	1	1	1	7	3	1	3	7							7	7	7	1	7	7	7	6		7	7	5	7	7	5	7	7		5	4	3	4	4
	3.3	Expected advantages should outweigh expected disadvantages.
24	3.3a	Weigh the benefits and savings against the harms and costs of acting or not.	5.88889	6	3	7	9	4.77778	5	1	7	9	5	5	3	5	5	3	3	5							7	7	7	3	7	7	7	5		7	7	5	7	7	5	7	7		5	7	7	7	7
25	3.3b	Consider the baseline risk or the severity of the symptoms when estimating the size of expected effects.	5.33333	5	3	7	9	5.22222	6	1	7	9	1	5	1	5	5	1	3	5							7	7	3	7	7	7	7	6		7	7	3	7	7	5	7	7		3	3	4	4	5
26	3.3c	Consider how important each advantage and disadvantage is when weighing the pros and cons.	5.55556	5	3	7	9	5.11111	6	1	7	9	1	5	1	5	5	1	3	5							7	7	7	1	7	7	7	7		7	7	3	7	7	5	7	7		7	7	6	7	7
27	3.3d	Consider how certain you can be about each advantage and disadvantage.	5.22222	5	3	7	9	5.55556	7	1	7	9	1	3	1	5	5	1	3	7							7	7	5	6	7	7	7	7	This concept is sometimes mistaken for concept 3.3a	7	7	3	7	7	5	7	7		7	7	7	7	7
[truncated: 49 more columns]

## Sheet: Criteria
Criterion	1	2	3	4	5	6	7
“Central ideas”: How important is the concept for understanding the central principles?	Unimportant		Important		Very important		Essential
“Core tasks”: How important is the concept for enabling students to perform the core tasks?	Unimportant		Important		Very important		Essential
Ease of understanding - Will students be able to understand the concept?	Very hard to understand		Hard to understand		Easy to understand		Very easy to understand
Relevance – Is the concept frequently not understood or considered?	Very infrequently		Infrequently		Frequently		Very frequently
Importance - What is the potential impact of not understanding or considering the concept?	Very small potential impact		Small potential impact		Large potential impact		Very large potential impact
Usefulness - Are students likely to be able to apply the concept in their daily lives?	Very unlikely		Unlikely		Likely		Very likely
Should the concept be included in learning resources for students?	Exclude		Probably exclude		Probably include		Include
When should the concept be taught?	Very near to the first lesson		Near to the first lesson		Near to the last lesson		Very near to the last lesson
